# Supplementary material for: Construction of an immune-related risk score signature for gastric cancer based on multi-omics data
Source: Sci Rep. 2024 Jan 16;14:1422. doi: 10.1038/s41598-024-52087-3 (PMC10791612; doi:10.1038/s41598-024-52087-3)
Supplement: Supplementary file 1 — Supplementary Information. [file 41598_2024_52087_MOESM1_ESM.csv]

	Immune checkpoints
1	ADORA2A
2	BTLA
3	CD200
4	CD200R1
5	CD27
6	CD274
7	CD276
8	CD28
9	CD40
10	CD40LG
11	CD80
12	CD86
13	CEACAM1
14	CTLA4
15	HAVCR2
16	HLA-DRB1
17	ICOS
18	IDO1
19	IL2RB
20	LAG3
21	LAIR1
22	LGALS3
23	PDCD1
24	PDCD1LG2
25	PVR
26	TIGIT
27	TNFRSF12A
28	TNFRSF14
29	TNFRSF18
30	TNFRSF4
31	TNFRSF9
32	TNFSF4
33	TNFSF9
